# Supplementary material for: Changes in Climate Vulnerability and Projected Water Stress of The Gambia's Food Supply Between 1988 and 2018: Trading With Trade-Offs
Source: Front Public Health. 2022 May 25;10:786071. doi: 10.3389/fpubh.2022.786071 (PMC9211751; doi:10.3389/fpubh.2022.786071)
Supplement: Supplementary file 1 [file Data_Sheet_1.zip]

Archive with 9 entries (9 files):
- Figure S1.DOCX
- Figure S2.DOCX
- Figure S3.DOCX
- Figure S4.DOCX
- Figure S5.DOCX
- Figure S6.DOCX
- Table S1.DOCX
- Table S2.DOCX
- Table S3.DOCX
